# Supplementary material for: Assessing Livestock Production Practices on Small-Scale Multi-Species Farms Located on Floreana Island, Galápagos Islands
Source: Animals (Basel). 2023 Feb 16;13(4):686. doi: 10.3390/ani13040686 (PMC9952330; doi:10.3390/ani13040686)
Supplement: Supplementary file 1 [file animals-13-00686-s001.zip]

Archive with 1 entries (1 files):
- animals-2150141-supplementary.pdf
